# Supplementary material for: Metabolic Responses of Melanocytes and Melanoma Cells to UVA Radiation and Phytocannabinoids Exposure
Source: Antioxidants (Basel). 2026 May 30;15(6):690. doi: 10.3390/antiox15060690 (PMC13295252; doi:10.3390/antiox15060690)
Supplement: Supplementary file 1 [file antioxidants-15-00690-s001.zip]

Archive with 2 entries (2 files):
- Supplementary Materials-file S1.pdf
- Supplementary Materials-file S2.pdf
